# Supplementary material for: Using Machine Learning for the Discovery and Development of Multitarget Flavonoid-Based Functional Products in MASLD
Source: Molecules. 2025 Oct 22;30(21):4159. doi: 10.3390/molecules30214159 (PMC12609199; doi:10.3390/molecules30214159)
Supplement: Supplementary file 1 [file molecules-30-04159-s001.zip]

Archive with 4 entries (4 files):
- Table S4.pdf
- Table S1.pdf
- Table S2.pdf
- Table S3.pdf
